# Supplementary material for: Assessment of Aptamer as a Potential Drug Targeted Delivery for Retinal Angiogenesis Inhibition
Source: Pharmaceuticals (Basel). 2023 May 16;16(5):751. doi: 10.3390/ph16050751 (PMC10221175; doi:10.3390/ph16050751)
Supplement: Supplementary file 1 [file pharmaceuticals-16-00751-s001.zip]

Archive with 1 entries (1 files):
- pharmaceuticals-2259708-supplementary.pdf
